# Supplementary material for: Assessing Liver Fibrosis Using the FIB4 Index in the Community Setting
Source: Diagnostics (Basel). 2021 Nov 29;11(12):2236. doi: 10.3390/diagnostics11122236 (PMC8700445; doi:10.3390/diagnostics11122236)
Supplement: Supplementary file 1 [file diagnostics-11-02236-s001.zip]

Archive with 1 entries (1 files):
- diagnostics-1480537-supplementary.pdf
